# Supplementary material for: Associations of PPARG and PPARGC1A Polymorphisms with Ritodrine-Induced Adverse Events in Patients with Preterm Labor
Source: J Pers Med. 2025 May 21;15(5):212. doi: 10.3390/jpm15050212 (PMC12113205; doi:10.3390/jpm15050212)
Supplement: Supplementary file 1 [file jpm-15-00212-s001.zip]

Archive with 1 entries (1 files):
- jpm-3612432-supplementary.xlsx
