# Supplementary material for: Associations of PPARG and PPARGC1A Polymorphisms with Ritodrine-Induced Adverse Events in Patients with Preterm Labor
Source: J Pers Med. 2025 May 21;15(5):212. doi: 10.3390/jpm15050212 (PMC12113205; doi:10.3390/jpm15050212)
Supplement: Supplementary file 1 [file jpm-15-00212-s001.zip › jpm-3612432-supplementary.xlsx]

## Sheet: n=149
age	height	weight	bmi	ga_med	ga_med_cal	mcdonald_hx	chest	heart	preg_htn	preg_dm	thyroid	myoma	기타	membrane	bishop_score	cervix_dilation	effacement	modified_BS	cx_length	contraction_interval	contraction_intensity	twins	time_delivery	ga_delivery	ga_delivery_30	ga_delivery_cal	acc_dose	max_infusion	acc_duration_h	acc_duration_d	av_infusion	reason_termination	time_to_delivery	delivery_ox	delivery_method	fetus_weight	as_1min	as_5min	del_24h	del_48h	del_7d	del_34w	del_37w	adr_number	adr_ox	tachy_100	tachy_120	palpitation	dyspnea
25	160	58.4	22.8125	34.2	34.2857	0	1	1	0	0	0	0	0	1	.	0	0	0	.	irregular	20	0	38545.6	35.3	1	35.4286	1830	30	61	2.54167	30	3	185.917	1	1	1810	8	10	0	0	0	0	1	1	1	0	0	0	1
31	166	60	21.7738	34.1	34.1429	0	1	1	0	0	0	0	0	1	.	1	0	1	2.68	3	20	0	39075.6	36	1	36	830	30	36	1.5	23.0556	0	304.5	1	0	2780	9	10	0	0	0	0	1	0	0	0	0	0	0
31	157	64.5	26.1674	33.3	33.4286	0	1	1	0	0	0	0	0	1	.	2	2	4	.	3	20	0	39612.6	36.5	1	36.7143	3841.25	60	107.5	4.47917	35.7326	0	548	1	0	3010	10	10	0	0	0	0	1	1	1	0	0	0	1
32	154	62.8	26.48	30	30	0	1	1	0	0	0	0	0	1	.	.	.	.	.	irregular	20	0	39808.3	31	1	31	2480	30	82.6667	3.44444	30	4	152.983	1	1	1440	3	7	0	0	1	1	1	1	1	1	0	0	0
30	164	60	22.3081	32	32	0	1	1	0	0	0	0	0	4	.	0	0	0	.	irregular	20	0	39879.6	33.5	1	33.7143	8937.08	45	275.583	11.4826	32.4297	2	287.133	1	1	2300	7	8	0	0	0	1	1	0	0	0	0	0	0
33	162	66	25.1486	27.6	27.8571	0	1	1	0	0	0	0	0	1	.	0	0	0	2.8	irregular	20	0	39983.3	30.3	1	30.4286	11865	30	395.5	16.4792	30	0	420.5	1	1	1780	6	9	0	0	0	1	1	0	0	0	0	0	0
27	160	57	22.2656	33.4	33.5714	0	1	1	0	0	0	0	0	4	.	.	.	.	.	10	100	0	40126.2	35.2	1	35.2857	3302.5	30	110.083	4.58681	30	0	282.483	1	0	2490	7	8	0	0	0	0	1	1	1	0	0	1	0
29	161	59.9	23.1087	29.4	29.5714	0	1	1	0	0	0	0	0	1	3	1	1	2	1.9	4	75	0	40521.4	30.2	1	30.2857	7020	60	117.333	4.88889	59.8295	2	118.8	1	1	1410	4	7	0	0	1	1	1	0	0	0	0	0	0
30	161	53	20.4467	27.6	27.8571	0	1	1	0	0	0	0	입원전 rito, 자궁근종	1	0	0	0	0	3.4	3	50	0	40561.9	34.5	1	34.7143	25482.5	120	350.083	14.5868	72.7898	1	350.167	0	0	2700	9	10	0	0	0	.	.	1	1	0	0	1	0
24	157	45	18.2563	30.5	30.7143	0	1	1	0	0	0	0	0	3	2	1	0	1	3	7	60	0	40539.2	40.1	1	40.1429	10420	60	315.75	13.1562	33.0008	0	1569.15	1	0	3330	10	10	0	0	0	0	0	0	0	0	0	0	0
35	160	79	30.8594	20.1	20.1429	0	1	1	0	0	0	0	0	1	1	1	0	1	2.5	3	55	0	40570.1	37.2	1	37.2857	13322.5	60	296.417	12.3507	44.9452	0	2868.75	1	1	2620	8	10	0	0	0	0	0	2	1	1	0	1	0
29	158	46	18.4265	27.4	27.5714	0	1	1	0	0	0	0	0	1	1	1	0	1	2.7	irregular	.	0	40500.7	35	1	35	20933.7	60	647.833	26.9931	32.3135	0	1247.82	1	1	2260	6	8	0	0	0	0	1	0	0	0	0	0	0
30	160	54.5	21.2891	24.3	24.4286	0	1	1	0	0	0	0	0	1	.	1	0	1	2.2	1	30	0	40297.7	41.5	1	41.7143	437.5	45	10.6667	0.444444	41.0156	0	2899.07	1	0	3460	10	10	0	0	0	0	0	3	1	1	0	1	1
27	152	68	29.4321	29.1	29.1429	0	1	1	0	0	0	0	0	1	.	1	2	3	1	4	20	1	39490.1	30.2	1	30.2857	21541.7	140	186.5	7.77083	115.505	2	183.167	1	1	1260	4.5	7.5	0	0	0	1	1	0	0	0	0	0	0
30	156	59.2	24.3261	33.5	33.7143	0	1	1	0	0	0	0	0	4	.	1	2	3	.	4	20	0	39496.8	38.2	1	38.2857	1855	60	48.3333	2.01389	38.3793	0	772.25	1	0	3270	10	10	0	0	0	0	0	0	0	0	0	0	0
36	162	60	22.8624	29.2	29.2857	0	1	1	0	0	0	0	0	.	.	.	.	.	3.8	6	20	0	39499.4	37.2	1	37.2857	65530.8	120	784.167	32.6736	83.5675	0	1331.88	1	1	3240	9	10	0	0	0	0	0	3	1	1	0	1	1
29	156	47	19.313	27.1	27.1429	0	1	1	0	0	0	0	0	.	.	.	.	.	.	5	20	0	39559.6	40.1	1	40.1429	533.75	60	11.6667	0.486111	45.75	0	2176.32	1	1	3340	10	10	0	0	0	0	0	1	1	1	0	0	0
32	163	73.8	27.7767	28.4	28.5714	0	1	1	0	1	0	0	0	0	.	0	0	0	.	7	20	0	39657.6	39.5	1	39.7143	1715	30	57.1667	2.38194	30	0	1885.42	1	1	4200	9	10	0	0	0	0	0	0	0	0	0	0	0
33	165	60.1	22.0753	23.3	23.4286	0	1	1	0	0	0	1	당뇨X	1	.	0	0	0	4.33	irregular	20	0	.	.	1	.	7585	120	91.8333	3.82639	82.5953	0	107.833	0	.	.	.	.	0	0	.	.	.	0	0	0	0	0	0
31	161	76	29.3199	24	24	1	1	1	0	0	0	0	0	1	.	1	1	2	1.7	irregular	20	0	39818.8	38	1	38	30170.8	60	876.417	36.5174	34.4252	0	2353.07	1	0	3380	10	10	0	0	0	0	0	1	1	0	0	0	0
36	160	60	23.4375	35.5	35.7143	0	1	1	0	0	0	0	0	0	.	.	.	.	.	5	20	0	39674.6	36	1	36	1110	30	37	1.54167	30	2	50.5	1	1	2990	9	9	0	0	1	0	1	0	0	0	0	0	0
31	155	63.7	26.514	32.3	32.4286	0	1	1	0	0	0	0	0	3	.	2	0	2	.	1	20	1	39736.3	41	1	41	9270	90	227.333	9.47222	40.7771	0	1432.05	1	2 0	3210	10	10	0	0	0	0	0	4	1	1	1	0	1
33	161	62	23.9188	32.6	32.8571	0	1	1	0	0	0	0	0	1	.	0	1	1	.	3	20	0	39834.6	37.5	1	37.7143	10262.5	60	262.5	10.9375	39.0952	0	828.583	1	0	2930	10	10	0	0	0	0	0	1	1	0	0	0	0
29	155	60.5	25.1821	29.5	29.7143	0	1	1	0	1	0	0	0	3	.	0	1	1	0.79	2	20	1	39891.5	33.1	1	33.1429	25792.5	120	469	19.5417	54.9947	1	46.5	0	1	1360	4	5	0	.	.	.	.	2	1	1	0	1	0
30	165	60	22.0386	22.2	22.2857	0	1	1	0	0	0	0	0	0	.	0	0	0	.	irregular	20	0	39986.7	37.3	1	37.4286	2022.5	45	63.75	2.65625	31.7255	0	2545.45	1	1	2860	8	10	0	0	0	0	0	0	0	0	0	0	0
28	162	58	22.1003	29.3	29.4286	0	1	1	0	1	0	0	0	3	.	0	0	0	2.2-2.9	7	20	0	39918.1	35.3	1	35.4286	15135	30	504.5	21.0208	30	1	13.5	0	1	2060	9	10	.	.	.	.	.	0	0	0	0	0	0
29	170	62.4	21.5917	33.2	33.2857	0	1	1	0	0	0	0	0	3	.	0	0	0	.	irregular	20	0	39921.8	41.1	1	41.1429	1126.67	30	52.5	2.1875	21.4603	0	1335.88	1	0	3600	9	10	0	0	0	0	0	2	1	0	0	1	0
41	160	61.1	23.8672	28.2	28.2857	0	1	1	0	0	0	0	0	1	.	0	0	0	3.5	irregular	20	0	40009.3	39.1	1	39.1429	1678.33	30	76.3333	3.18056	21.9869	0	1821.6	1	1	2910	4	10	0	0	0	0	0	2	1	1	0	0	0
33	155	54.3	22.6015	32.4	32.5714	0	1	1	0	0	0	0	0	1	.	0	0	0	.	3	20	0	39972.1	38.4	1	38.5714	1230	30	41	1.70833	30	0	995.8	1	0	2920	9	10	0	0	0	0	0	0	0	0	0	0	0
39	158	64	25.6369	24.2	24.2857	1	1	1	0	0	0	0	0	3	.	.	.	.	1.6	2	20	1	39972.4	26.2	0	26.2857	30697.5	180	334.417	13.934	91.7942	2	335.233	1	1	895	4	6.5	0	0	0	1	1	2	1	1	1	0	0
30	156	57.3	23.5454	33.6	33.8571	0	1	1	0	0	0	0	0	0	.	2	2	4	.	3	20	0	40030	33.6	1	33.8571	137.5	90	2.5	0.104167	55	2	7.26667	1	0	2030	9	10	1	1	1	1	1	0	0	0	0	0	0
32	154	47.5	20.0287	25.5	25.7143	0	1	1	0	0	0	0	0	0	.	0	0	0	.	3	20	0	40161.5	37.2	1	37.2857	7870.42	90	250.667	10.4444	31.3979	0	1934.33	1	1	2520	5	8	0	0	0	0	0	6	1	1	1	1	1
33	158	61.1	24.4752	29.6	29.8571	0	1	1	0	0	0	0	0	1	.	0	0	0	3.5	6	20	0	40084.4	37.4	1	37.5714	43660.8	120	792.5	33.0208	55.0925	0	1298.93	1	0	3250	10	10	0	0	0	0	0	1	1	0	0	0	1
34	164	62.4	23.2005	32.3	32.4286	0	1	1	0	0	0	0	0	1	.	1	1	2	1.57	5	70	0	40220.7	33.4	1	33.5714	12648.7	90	203.667	8.48611	62.1052	2	207.4	1	1	2350	10	10	0	0	0	1	1	1	1	0	0	0	1
36	165	65.5	24.0588	33.2	33.2857	0	1	1	0	1	0	0	0	1	.	0	0	0	3	3	90	0	40159.7	33.5	1	33.7143	472.5	60	8.75	0.364583	54	0	88.3667	1	0	2040	8	9	0	0	1	1	1	0	0	0	0	0	0
29	162	57.4	21.8717	25	25	0	1	1	0	0	0	0	HbsAg(+)	4	.	.	.	.	2.3	irregular	20	0	40158.4	38.1	1	38.1429	38027.5	45	1195.58	49.816	31.8066	0	2201.55	1	1	3580	8	10	0	0	0	0	0	3	1	1	0	1	1
30	168	67.3	23.845	30.6	30.8571	0	1	1	0	0	0	0	0	1	.	0	0	0	.	4	40	0	40210.2	38.5	1	38.7143	1215	30	40.5	1.6875	30	0	1310.6	1	0	2820	6	8	0	0	0	0	0	1	1	0	0	0	1
35	156	57	23.4221	30	30	0	1	1	0	0	0	0	0	3	.	2	3	5	2.1	3	95	1	40173.6	30.1	1	30.1429	1835	150	13.5	0.5625	135.926	1	17	0	0	1280	5	8	.	.	.	.	.	2	1	1	1	0	0
34	158	64	25.6369	33.4	33.5714	0	1	1	0	0	0	0	0	1	.	0	0	0	2.7	1	70	0	40174.9	37.5	1	37.7143	3411.25	60	81.3333	3.38889	41.9416	0	717.8	1	0	2800	10	10	0	0	0	0	0	2	1	1	0	0	0
31	162	58	22.1003	32.1	32.1429	0	1	1	0	0	0	0	0	1	.	1	2	3	3.5	2	90	1	40208.5	35.6	1	35.8571	2660	90	42.1667	1.75694	63.083	0	613.95	1	0	2080	9.5	10	0	0	0	0	1	0	0	0	0	0	0
34	165	90	33.0579	27.5	27.7143	0	1	1	0	0	0	0	0	.	.	.	.	.	.	3	40	0	40229.1	35.2	1	35.2857	802.5	30	26.75	1.11458	30	0	1264.95	1	1	3340	9	10	0	0	0	0	1	0	0	0	0	0	0
28	163	54.1	20.3621	20.3	20.4286	0	1	1	0	0	0	0	0	.	.	.	.	.	.	irregular	.	0	40273	39	1	39	27205	120	429.5	17.8958	63.3411	0	3108.57	1	0	2270	10	10	0	0	0	0	0	2	1	1	0	0	1
38	171	55.1	18.8434	26	26	0	1	1	0	0	0	0	0	1	.	0	0	0	1.3	4	30	0	40274.8	41	1	41	17410	90	424.667	17.6944	40.9969	0	2526.33	1	0	3530	9	10	0	0	0	0	0	0	0	0	0	0	0
29	160	54	21.0938	24.2	24.2857	0	1	1	0	0	0	0	0	1	.	2	3	5	0.9	3	100	0	40274.5	24.2	0	24.2857	122.5	90	2.08333	0.0868056	58.8	2	5.76667	1	0	750	3	5	1	1	1	1	1	0	0	0	0	0	0
42	160	81	31.6406	30.5	30.7143	0	1	1	0	0	0	0	간질,phenytoin	1	.	.	.	.	2.6	2	30	0	40315.4	34.1	1	34.1429	32122.5	60	563	23.4583	57.056	2	565.683	1	1	2310	6	7	0	0	0	0	1	0	0	0	0	0	0
30	150	61	27.1111	32.4	32.5714	0	1	1	0	0	0	0	0	1	.	.	.	.	5.1	9	40	0	40350.4	33.5	1	33.7143	10510	90	184.667	7.69444	56.9134	2	188.6	1	1	2100	9	10	0	0	0	1	1	0	0	0	0	0	0
26	155	57	23.7253	30.6	30.8571	0	1	1	0	0	0	0	0	1	3	1	1	2	2.6	5	50	0	40431.4	41	1	41	550	60	9.33333	0.388889	58.9286	1	16.3333	0	0	3560	10	10	.	.	.	.	.	3	1	1	1	0	0
29	166	67	24.3141	24.2	24.2857	0	1	1	0	0	0	0	0	.	.	.	.	.	1.2	1	40	2	40435.6	35	1	35	127299	120	1286.33	53.5972	98.9624	0	1796.52	1	1	2000	7 9 9	8 10 10	0	0	0	0	1	3	1	1	0	0	1
28	162	62	23.6244	29.6	29.8571	0	1	1	0	0	0	0	0	1	.	.	.	.	2.5	irregular	.	0	40420.4	37.5	1	37.7143	1365	30	45.5	1.89583	30	0	1319	1	1	3050	10	10	0	0	0	0	0	0	0	0	0	0	0
28	164	69	25.6544	30.6	30.8571	0	1	1	0	0	0	0	0	1	8	2	3	5	1.5	6	45	0	40457.7	31	1	31	955	60	17.5	0.729167	54.5714	2	20.95	1	0	1630	5	7	1	1	1	1	1	0	0	0	0	0	0
29	160	54	21.0938	30.4	30.5714	0	1	1	0	0	0	0	0	1	2	1	1	2	1.9	4	40	0	40400.2	39.1	1	39.1429	1925	30	64.1667	2.67361	30	0	1424.55	1	0	2760	10	10	0	0	0	0	0	0	0	0	0	0	0
39	162	85	32.3884	31.4	31.5714	0	1	1	0	0	0	0	0	3	5	1	3	4	1.2	3	50	1	40408.4	32.4	1	32.5714	9247.5	90	154.833	6.45139	59.7255	2	156.9	1	1	1985	7	9.5	0	0	1	1	1	0	0	0	0	0	0
33	158	56	22.4323	26.5	26.7143	0	1	1	0	0	0	0	유방암	1	.	.	.	.	3.3	2	25	0	40420.3	35.1	1	35.1429	27722.5	90	581.667	24.2361	47.6605	0	1408.13	1	1	2250	10	10	0	0	0	0	1	0	0	0	0	0	0
28	164	65.67	24.4163	26	26	0	1	1	0	0	0	0	0	1	0	0	0	0	2.4	irregular	.	0	40504.4	37	1	37	102935	120	1073.83	44.7431	95.8575	0	1841	1	1	3460	10	10	0	0	0	0	0	0	0	0	0	0	0
34	166	66	23.9512	27.3	27.4286	0	1	1	0	0	0	0	0	1	.	.	.	.	3.7	irregular	.	0	40512.5	39.3	1	39.4286	7607.5	30	253.583	10.566	30	0	2026.1	1	1	3020	9	10	0	0	0	0	0	3	1	1	0	1	0
33	162	57	21.7193	31.3	31.4286	0	1	1	0	0	0	0	0	3	5	1	1	2	2.5	6	50	0	40447.3	31.6	1	31.8571	5837.5	120	77.5	3.22917	75.3226	0	71.9667	1	0	1620	7	8	0	0	1	1	1	0	0	0	0	0	0
35	163	59	22.2063	30.3	30.4286	0	1	1	0	0	0	0	0	1	0	0	0	0	3.6	3	50	0	40493.3	36.2	1	36.2857	49365.6	120	606	25.25	81.4614	0	978.55	1	1	2800	10	10	0	0	0	0	1	0	0	0	0	0	0
31	158	55	22.0317	26.5	26.7143	0	1	1	0	0	0	0	결핵	2	0	0	0	0	3.7	irregular	.	0	40457.9	26.5	0	26.7143	810	90	11.5	0.479167	70.4348	1	11.5	0	0	920	10	10	.	.	.	.	.	3	1	1	0	1	1
35	154	62.3	26.2692	29.2	29.2857	0	1	1	0	0	0	0	0	1	0	0	0	0	.	1	50	0	40458.4	37.2	1	37.2857	2830	60	73.1667	3.04861	38.6788	0	1343.95	1	1	2680	10	10	0	0	0	0	0	0	0	0	0	0	0
32	153	53	22.6409	33.4	33.5714	0	1	1	0	0	0	0	0	3	2	1	1	2	0.8	3	60	0	40479.6	34.1	1	34.1429	1990	30	97.6667	4.06944	20.3754	2	105.1	1	1	1830	9	10	0	0	1	0	1	2	1	1	0	1	0
37	165	59.5	21.8549	27.2	27.2857	0	1	1	0	0	0	0	0	1	1	1	0	1	1	irregular	.	0	40582.4	40.2	1	40.2857	6240.83	30	215.083	8.96181	29.0159	0	2184.33	1	0	2790	10	10	0	0	0	0	0	0	0	0	0	0	0
30	158	52	20.83	25.2	25.2857	0	1	1	0	0	0	0	0	3	.	.	.	.	0.2	6	30	0	40513.6	28	0	28	22227.5	120	307.75	12.8229	72.2258	1	0.75	0	1	1010	3	5	.	.	.	.	.	5	1	1	0	1	1
33	155	52	21.6441	29.2	29.2857	0	1	1	0	0	0	1	입원전 rito	1	.	.	0	.	3.4	2	100	0	40247.6	40.6	1	40.8571	20177.5	120	439.167	18.2986	45.945	0	1943.82	1	1	3280	9	10	0	0	0	0	0	2	1	1	0	0	1
31	153	52	22.2137	25	25	0	1	1	0	0	0	1	0	1	1	1	0	1	5	7	30	.	.	.	1	.	371.25	45	11.75	0.489583	31.5957	3	113.5	0	.	.	.	.	0	0	.	.	.	1	1	0	0	0	0
29	170	63.8	22.0761	33.5	33.7143	0	1	1	0	0	0	0	0	1	.	0	0	0	1.5	4	20	.	.	.	1	.	1045	30	34.8333	1.45139	30	0	51.5	0	.	.	.	.	0	0	.	0	.	0	0	0	0	0	0
20	160	62	24.2188	25.3	25.4286	0	1	1	0	0	0	0	0	3	.	1	1	2	1.84	2	20	.	.	.	1	.	2023.33	30	74.3333	3.09722	27.2197	0	139.167	0	.	.	.	.	0	0	.	.	.	0	0	0	0	0	0
28	167	61.4	22.0158	33.5	33.7143	0	1	1	0	0	0	0	0	3	.	1	0	1	2.3	7	20	.	.	.	1	.	2610	30	87	3.625	30	0	101.5	0	.	.	.	.	0	0	.	0	.	0	0	0	0	0	0
28	161	56	21.6041	33.2	33.2857	0	1	1	0	0	0	0	0	.	.	1	2	3	2.7	2	20	.	.	.	1	.	3348.33	60	68.5	2.85417	48.8808	0	83	0	.	.	.	.	0	0	.	.	.	0	0	0	0	0	0
32	161	68	26.2336	28.4	28.5714	0	1	1	0	0	0	0	0	4	.	1	0	1	3.6	4	20	.	.	.	1	.	2040	30	68	2.83333	30	0	107.5	0	.	.	.	.	0	0	.	.	.	0	0	0	0	0	0
33	154	50.8	21.4201	26.6	26.8571	0	1	1	0	0	0	0	0	3	.	0	0	0	3.2	2	30	.	.	.	1	.	1824.17	30	98.1667	4.09028	18.5823	0	120.667	0	.	.	.	.	0	0	.	.	.	4	1	1	1	1	0
30	158	60.7	24.315	30.5	30.7143	0	1	1	0	0	0	0	입원전 rito	1	.	1	0	1	3.6	3	60	.	.	.	1	.	8448.75	120	118.5	4.9375	71.2975	0	130.5	0	.	.	.	.	0	0	.	.	.	2	1	1	0	0	1
28	163	55	20.7008	30.5	30.7143	0	1	1	0	0	0	0	0	3	.	1	1	2	2.8	2	80	.	.	.	1	.	2845	30	112.667	4.69444	25.2515	0	123.167	0	.	.	.	.	0	0	.	.	.	0	0	0	0	0	0
24	160	63.6	24.8438	26.3	26.4286	0	1	1	0	0	0	0	0	1	1	1	0	1	2.2	3	40	.	.	.	1	.	20060	60	645.083	26.8785	31.0968	0	708	0	.	.	.	.	0	0	0	.	.	0	0	0	0	0	0
31	165	72	26.4463	27.6	27.8571	0	1	1	0	0	0	0	0	1	0	0	0	0	4	3	25	.	.	.	1	.	2612.5	60	52.9167	2.20486	49.3701	0	64.9167	0	.	.	.	.	0	0	.	.	.	0	0	0	0	0	0
28	164	61	22.68	31.5	31.7143	0	1	1	0	0	0	0	0	1	2	1	1	2	1	irregular	.	.	.	.	1	.	11775	60	317.5	13.2292	37.0866	0	389	0	.	.	.	.	0	0	0	0	.	1	1	1	0	0	0
28	164	53	19.7055	23.2	23.2857	0	1	1	0	0	0	0	0	1	.	.	.	.	4	irregular	.	.	.	.	1	.	1482.5	90	33.75	1.40625	43.9259	0	50.75	0	.	.	.	.	0	0	.	.	.	1	1	1	0	0	0
25	165	68	24.977	31.5	31.7143	0	1	1	0	0	0	0	0	1	.	0	0	0	.	1	20	.	.	.	1	.	215	30	7.16667	0.298611	30	0	22.6667	0	.	.	.	.	.	.	.	.	.	0	0	0	0	0	0
27	153	56.3	24.0506	32.2	32.2857	0	1	1	0	0	0	0	0	4	.	2	3	5	.	5	20	0	40060.8	32.5	1	32.7143	3855	90	69.8333	2.90972	55.2029	2	78.1	1	1	2050	5	7	0	0	1	1	1	3	1	1	0	0	1
31	162	59	22.4813	27.4	27.5714	0	1	1	0	0	0	0	0	1	.	.	.	.	.	irregular	.	0	40481.8	28.2	0	28.2857	4615	60	132.333	5.51389	34.8741	0	133.183	1	1	1160	2	6	0	0	1	1	1	0	0	0	0	0	0
38	156	57	23.4221	33.5	33.7143	0	1	1	0	0	0	0	0	1	1	0	1	1	2.3	2	75	0	40536.7	34	1	34	1792.5	45	57.5	2.39583	31.1739	2	61.2167	1	1	2370	5	8	0	0	1	0	1	0	0	0	0	0	0
31	160	60	23.4375	22.2	22.2857	0	1	1	0	0	0	1	입원전 rito	1	.	0	0	0	3.6	7	40	.	.	.	1	.	18105	90	331.917	13.8299	54.5468	.	340.833	0	0	.	.	.	0	0	0	.	.	0	0	0	0	0	0
31	167	71.1	25.4939	32.5	32.7143	0	1	1	0	0	0	0	0	1	.	1	0	1	.	irregular	20	0	38745.7	39.2	1	39.2857	1180	30	39.3333	1.63889	30	0	1103.78	1	1	3080	9	10	0	0	0	0	0	0	0	0	0	0	0
35	163	57.8	21.7547	30.1	30.1429	0	1	1	0	1	0	0	0	4	.	.	.	.	.	irregular	20	0	39586.9	30.1	1	30.1429	315	30	10.5	0.4375	30	2	11.0667	1	1	1100	8	10	1	1	1	1	1	0	0	0	0	0	0
31	166	68.5	24.8585	36.4	36.5714	0	1	1	0	0	0	0	0	1	.	.	.	.	.	1	20	0	38378.6	37.2	1	37.2857	3495	45	112.5	4.6875	31.0667	2	121.717	1	1	3000	9	10	0	0	1	0	0	2	1	1	0	0	1
26	162	69.5	26.4822	34.3	34.4286	0	1	1	0	0	0	0	0	1	.	0	0	0	.	3	20	0	38418.9	39.3	1	39.4286	6740	30	267.5	11.1458	25.1963	0	859.167	1	0	3270	9	10	0	0	0	0	0	0	0	0	0	0	0
30	164	60.6	22.5312	32.5	32.7143	0	1	1	0	0	0	0	0	1	.	1	0	1	.	irregular	20	0	38439.4	41.4	1	41.5714	2045	30	68.1667	2.84028	30	0	1484.3	1	0	2990	9	10	0	0	0	0	0	0	0	0	0	0	0
29	154.5	55.55	23.2716	35.2	35.2857	0	1	1	0	1	0	0	0	3	.	1	0	1	2.65	3	20	0	38480.4	38.5	1	38.7143	3650	90	85	3.54167	42.9412	0	593.717	1	0	3000	9	10	0	0	0	0	0	1	1	0	0	0	0
34	162	58.5	22.2908	34.3	34.4286	0	1	1	0	0	0	0	0	1	.	.	.	.	.	10	20	0	38523.4	37.6	1	37.8571	2167.5	30	89.4167	3.72569	24.2404	0	568.75	1	1	3070	9	10	0	0	0	0	0	1	1	1	0	0	0
26	160	60.8	23.75	26.2	26.2857	0	1	1	0	0	0	0	0	1	.	1	0	1	3.2	4	20	0	38540.2	41.2	1	41.2857	1345	30	44.8333	1.86806	30	0	2510.15	1	0	3180	9	10	0	0	0	0	0	0	0	0	0	0	0
23	165	58.7	21.5611	31.3	31.4286	0	1	1	0	0	0	0	0	3	.	1	0	1	4.4	2	20	0	38555.6	37.6	1	37.8571	12710.8	60	541.667	22.5694	23.4662	0	1072.63	1	0	2620	9	10	0	0	0	0	0	2	1	1	0	0	0
31	158	62.4	24.996	35	35	0	1	1	0	0	0	0	0	3	.	0	0	0	3.7	4	20	0	38554.6	37.1	1	37.1429	2460	30	118.667	4.94444	20.7303	0	365.6	1	1	2980	9	10	0	0	0	0	0	0	0	0	0	0	0
27	161	67.8	26.1564	34	34	0	1	1	0	0	0	0	0	1	.	.	.	.	4.5	4	20	0	38639.3	38.6	1	38.8571	3472.5	45	112.25	4.67708	30.9354	0	811.633	1	0	3430	9	10	0	0	0	0	0	3	1	1	0	0	1
30	159	56.5	22.3488	30.2	30.2857	0	1	1	0	0	0	0	0	1	.	1	0	1	3.1	3	20	0	38643.5	41.3	1	41.4286	10096.2	120	162.167	6.75694	62.2585	0	1865.92	1	1	3610	9	10	0	0	0	0	0	2	1	1	1	0	0
33	166	71	25.7657	31.3	31.4286	0	1	1	0	0	0	0	0	1	.	1	1	2	2.3	irregular	20	0	38649.3	38.6	1	38.8571	2907.5	60	84.8333	3.53472	34.2731	0	1238.17	1	1	2900	9	10	0	0	0	0	0	0	0	0	0	0	0
35	164	65	24.1672	29.6	29.8571	0	1	1	0	0	0	0	0	3	.	1	0	1	3.8	irregular	20	0	38676.2	40.3	1	40.4286	1270	30	42.3333	1.76389	30	0	1768.83	1	0	3100	9	10	0	0	0	0	0	0	0	0	0	0	0
36	157	62.2	25.2343	26.3	26.4286	0	1	1	0	0	0	0	0	3	.	1	0	1	.	irregular	20	1	38761.5	37.3	1	37.4286	2705	30	90.1667	3.75694	30	0	1850.67	1	0	2650	9	10	0	0	0	0	0	1	1	0	0	0	1
29	159	66.4	26.2648	26.2	26.2857	0	1	1	0	0	0	0	0	3	.	1	0	1	2.1	irregular	20	0	38776.3	39	1	39	1140	30	38	1.58333	30	0	2125.67	1	0	3090	9	10	0	0	0	0	0	0	0	0	0	0	0
27	165	57	20.9366	27.2	27.2857	0	1	1	0	0	0	0	0	1	.	1	2	3	0.6	irregular	20	1	38846.5	30	1	30	367.5	30	12.25	0.510417	30	1	18.5833	0	1	1315	8	9	.	.	.	.	.	2	1	0	0	1	0
33	175	71.2	23.249	23.4	23.5714	0	1	1	0	0	0	0	맥도날드하려다안함	1	.	2	2	4	2.07	2	20	0	38886.6	38.3	1	38.4286	4435	60	160.5	6.6875	27.6324	0	2493.53	1	0	3750	9	10	0	0	0	0	0	0	0	0	0	0	0
20	168	78	27.6361	21.6	21.8571	0	1	1	0	0	0	0	0	1	.	0	0	0	4.28	7	20	0	38897.4	40.3	1	40.4286	1868.33	30	84.0833	3.50347	22.22	0	3108.93	1	0	3570	9	10	0	0	0	0	0	1	1	0	0	1	0
29	161	61.8	23.8417	36	36	0	1	1	0	0	0	0	0	1	.	2	1	3	.	5	20	1	38908.4	36.1	1	36.1429	1100	60	30.5	1.27083	36.0656	2	32.6667	1	1	1875	9	10	0	1	1	0	1	0	0	0	0	0	0
24	165	66.8	24.5363	30.5	30.7143	0	1	1	0	0	0	0	0	1	.	2	3	5	4.3	5	20	0	38978.3	33.6	1	33.8571	833.75	60	14.6667	0.611111	56.8466	2	18.1833	1	0	2370	9	10	1	1	1	1	1	0	0	0	0	0	0
31	163	54	20.3244	26.6	26.8571	0	1	1	0	0	0	0	0	1	.	0	0	0	3	irregular	20	0	39601.3	36.4	1	36.5714	285	30	9.5	0.395833	30	0	1631.9	1	1	3250	9	10	0	0	0	0	1	0	0	0	0	0	0
29	163	66	24.841	29.2	29.2857	0	1	1	0	0	0	0	0	1	.	2	2	4	.	3	20	.	.	.	1	.	3589.17	30	151.417	6.30903	23.7039	0	201.75	0	.	.	.	.	0	0	0	.	.	1	1	1	0	0	0
29	158	67	26.8386	28.6	28.8571	0	1	1	0	0	0	0	0	1	.	0	0	0	4.8	3	20	.	.	.	1	.	4605.83	60	181.167	7.54861	25.4232	0	322.833	0	.	.	.	.	0	0	0	.	.	1	1	0	0	0	0
31	164	55	20.4491	31	31	0	1	1	0	0	0	0	0	1	.	1	1	2	1.78	irregular	20	1	39188	34.6	1	34.8571	10040	30	463.917	19.3299	21.6418	0	631.05	1	1	1935	8	9	0	0	0	0	1	3	1	1	1	0	1
33	158	66	26.4381	20.3	20.4286	0	1	1	0	0	0	1	0	1	.	.	.	.	4.4	irregular	20	0	39264.6	38	1	38	40903.8	60	846.333	35.2639	48.3305	0	2958.22	1	1	2670	8	10	0	0	0	0	0	4	1	1	0	0	1
30	165	78.8	28.944	33.1	33.1429	0	1	1	0	0	0	0	0	3	.	0	0	0	3.22	3	20	.	.	.	1	.	4526.25	60	133	5.54167	34.032	0	317.5	0	.	.	.	.	0	0	0	0	.	0	0	0	0	0	0
28	159	77.9	30.8137	26.6	26.8571	0	1	1	0	0	0	0	0	1	.	.	.	.	2.4	3	20	1	.	.	1	.	1023.33	30	42	1.75	24.3651	0	105.833	0	.	.	.	.	0	0	.	.	.	1	1	1	0	0	0
33	163	66.3	24.9539	26.5	26.7143	0	1	1	0	0	0	0	0	1	.	0	0	0	3.59	2	20	0	39295.6	27	0	27	1450	60	30.5	1.27083	47.541	2	47.1	1	1	790	1	5	0	1	1	1	1	0	0	0	0	0	0
37	159	60.5	23.931	32.4	32.5714	0	1	1	0	0	0	0	0	1	.	0	0	0	3.63	7	20	.	.	.	1	.	1040	30	43.5	1.8125	23.908	0	105	0	.	.	.	.	0	0	.	.	.	1	1	0	0	1	0
32	159	62.4	24.6826	27.6	27.8571	0	1	1	0	0	0	0	갑상선항진증후완치	1	.	0	0	0	4.3	3	20	1	39401.4	35.4	1	35.5714	56187.5	120	1062.25	44.2604	52.8948	2	1300.6	1	1	1795	7.5	9	0	0	0	0	1	2	1	0	0	1	1
37	164	88	32.7186	36.2	36.2857	0	1	1	0	0	0	0	0	1	.	2	0	2	.	irregular	20	0	39409.4	36.5	1	36.7143	540	30	18	0.75	30	2	65.5	1	1	2890	9	10	0	0	1	0	1	0	0	0	0	0	0
33	152	48.9	21.1652	33.4	33.5714	0	1	1	0	0	0	0	0	1	.	.	.	.	.	5	20	0	39449.8	38.5	1	38.7143	3227.92	45	136	5.66667	23.7347	0	864.05	1	0	2360	8	9	0	0	0	0	0	1	1	1	0	0	0
33	160	49	19.1406	23.2	23.2857	0	1	1	0	0	0	0	0	3	.	.	.	.	.	3	20	0	39091.5	23.4	0	23.5714	2085	60	56.75	2.36458	36.7401	0	58.3333	1	2	.	.	.	0	0	1	1	1	0	0	0	0	0	0
31	164	63	23.4236	32.6	32.8571	0	1	1	0	0	0	0	0	1	0	1	0	1	5.4	5	20	.	.	.	1	.	5752.5	60	195.417	8.14236	29.4371	0	209.417	0	.	.	.	.	0	0	0	0	.	3	1	1	0	0	1
32	160	53.4	20.8594	22.5	22.7143	1	1	1	0	0	0	0	0	1	.	.	.	.	2.9	6	20	0	38140.4	23.6	0	23.8571	1146	24	94.3333	3.93056	12.1484	1	95.1667	0	2	.	.	.	0	0	.	.	.	0	0	0	0	0	0
31	157	71.5	29.0073	28.2	28.2857	0	1	1	0	0	0	0	0	1	.	0	0	0	4.4	4	20	0	38510.8	39.3	1	39.4286	2017.5	60	42.4167	1.76736	47.5639	0	1875.5	1	0	3320	9	10	0	0	0	0	0	0	0	0	0	0	0
32	163	57	21.4536	31.3	31.4286	0	1	1	0	0	0	0	0	1	.	1	1	2	1.35	4	20	0	39384.5	31.6	1	31.8571	3845	120	71.8333	2.99306	53.5267	2	75.5333	1	0	1780	8	9	0	0	1	1	1	0	0	0	0	0	0
33	152	58.1	25.1472	30.1	30.1429	0	1	1	0	0	0	0	0	1	.	0	0	0	.	4	20	0	38899	37.4	1	37.5714	25405.8	120	525.25	21.8854	48.369	1	58.9167	0	1	2710	9	10	0	0	.	.	.	2	1	0	0	1	0
26	158	48.5	19.428	25.5	25.7143	0	1	1	0	0	0	0	0	1	.	0	0	0	3.2	irregular	20	0	38956.6	38.6	1	38.8571	3631.25	60	112	4.66667	32.4219	1	112	0	0	3030	9	10	0	0	.	.	.	5	1	1	1	1	1
37	158	83.6	33.4882	33.5	33.7143	0	1	1	0	1	0	0	0	3	.	2	3	5	0.9	6	20	0	38973	34.1	1	34.1429	2282.5	90	64.25	2.67708	35.5253	0	76.4333	1	0	3050	9	10	0	0	1	0	1	0	0	0	0	0	0
30	165	70	25.7117	32.3	32.4286	0	1	1	0	1	0	0	0	3	.	1	1	2	.	3	20	0	39066.9	40	1	40	14493.7	90	343.667	14.3194	42.1739	0	1275.35	1	0	3550	9	10	0	0	0	0	0	0	0	0	0	0	0
32	163	61.8	23.2602	23.6	23.8571	0	1	1	0	0	0	0	0	1	.	.	.	.	3.5	6	20	2	39105.3	31.6	1	31.8571	5949.17	60	213.833	8.90972	27.8215	0	1338.53	1	1	1560	9	10	0	0	0	1	1	4	1	1	1	1	1
29	164	69.9	25.989	33.6	33.8571	0	1	1	0	0	0	0	0	1	.	0	0	0	.	5	20	0	39104.9	41.1	1	41.1429	1575	30	62.5	2.60417	25.2	0	1230.62	1	0	3370	9	10	0	0	0	0	0	3	1	1	0	0	1
27	165	57	20.9366	29.2	29.2857	0	1	1	0	1	0	0	0	1	.	0	0	0	.	5	20	0	39246.4	38.1	1	38.1429	1665	60	39.4167	1.64236	42.241	1	40	0	1	3190	9	10	0	.	.	.	.	4	1	0	0	1	0
36	170	70.7	24.4637	31.4	31.5714	0	1	1	0	0	0	0	0	1	.	1	1	2	.	irregular	20	0	39255.6	39.2	1	39.2857	6247.5	45	263.917	10.9965	23.6722	0	1300.8	1	0	3150	9	10	0	0	0	0	0	2	1	0	0	0	1
36	160	75.5	29.4922	31.5	31.7143	0	1	1	0	0	0	0	0	.	.	.	.	.	3.78	3	20	0	39316.5	37.2	1	37.2857	5465	60	115.167	4.79861	47.453	0	934.75	1	1	3400	7	8	0	0	0	0	0	0	0	0	0	0	0
27	163	67.8	25.5185	26.5	26.7143	0	1	1	0	0	0	0	0	1	.	2	2	4	.	irregular	20	0	39372.5	37.6	1	37.8571	8400	30	364.75	15.1979	23.0295	0	1869.45	1	0	3500	7	10	0	0	0	0	0	0	0	0	0	0	0
27	172	84	28.3937	35	35	0	1	1	0	0	0	0	0	1	.	0	0	0	.	3	20	0	39342.8	39.4	1	39.5714	18	30	0.6	0.025	30	0	775.65	1	0	4530	7	10	0	0	0	0	0	0	0	0	0	0	0
29	170	64.5	22.3183	32.5	32.7143	0	1	1	0	0	0	0	0	1	.	0	0	0	.	2	20	0	39322.7	38.4	1	38.5714	5838.75	45	239.25	9.96875	24.4044	0	991.467	1	1	3880	10	10	0	0	0	0	0	2	1	1	0	0	1
29	162	68.5	26.1012	28.4	28.5714	0	1	1	0	0	0	0	0	1	.	0	0	0	.	6	20	0	39421.8	39.6	1	39.8571	305	20	15.25	0.635417	20	0	1899.72	1	0	3430	9	10	0	0	0	0	0	0	0	0	0	0	0
29	166	73	26.4915	33.5	33.7143	0	1	1	0	0	0	0	0	1	.	0	0	0	.	4	20	0	39416.4	38.2	1	38.2857	6080	30	238.167	9.92361	25.5283	0	756.317	1	1	3610	8	10	0	0	0	0	0	1	1	0	0	0	1
31	164	59	21.9363	32.1	32.1429	0	1	1	0	0	0	0	0	3	.	1	0	1	3.6	irregular	20	0	39723.8	39.4	1	39.5714	9333.75	60	269.083	11.2118	34.6872	0	1254.75	1	0	3560	10	10	0	0	0	0	0	1	1	0	0	1	0
31	163	67.2	25.2926	31.3	31.4286	0	1	1	0	0	0	0	0	1	.	0	0	0	.	3	20	0	39045.2	38.4	1	38.5714	1513.33	30	67.1667	2.79861	22.531	0	1190.7	1	0	3010	9	10	0	0	0	0	0	0	0	0	0	0	0
34	158	56.9	22.7928	31.4	31.5714	0	1	1	0	0	0	0	0	1	.	1	0	1	4.2	6	20	0	38590.4	40.1	1	40.1429	2070	30	69	2.875	30	0	1439.62	1	0	3270	9	10	0	0	0	0	0	1	1	1	0	0	0
29	154	64.2	27.0703	31.5	31.7143	0	1	1	0	1	0	0	0	3	.	1	1	2	.	5	20	1	38744.4	37	1	37	4385.42	60	142.083	5.92014	30.8651	0	884.9	1	1	2215	9	10	0	0	0	0	0	0	0	0	0	0	0
23	161	72.4	27.931	30.6	30.8571	0	1	1	0	0	0	0	0	1	.	0	0	0	.	4	20	0	39421.6	37.6	1	37.8571	2702.5	45	130.5	5.4375	20.7088	0	1168.57	1	1	3490	9	10	0	0	0	0	0	3	1	1	0	0	1
34	158	57.3	22.9531	31.2	31.2857	0	1	1	0	0	0	0	0	1	.	0	0	0	.	1	20	0	39698.9	40.1	1	40.1429	1075	30	35.8333	1.49306	30	0	1487.47	1	0	3340	9	10	0	0	0	0	0	1	1	0	0	1	0
26	160	48.5	18.9453	26	26	0	1	1	0	0	0	0	0	4	.	1	1	2	2.1	2	20	0	39779.2	39.3	1	39.4286	43835	60	1334.83	55.6181	32.8393	0	2244.77	1	0	3040	10	10	0	0	0	0	0	1	1	1	0	0	0
33	158	68	27.2392	30.5	30.7143	0	1	1	0	0	0	0	0	1	3	1	1	2	2.12	3	60	0	41950.8	34.6	1	34.8571	58945	120	595	24.7917	99.0672	2	701.533	1	1	2680	9	10	0	0	0	0	1	0	0	0	0	0	0
35	158.7	78.4	31.1288	30	30	0	1	1	0	0	0	0	0	1	0	0	0	0	2.9	2	30	0	41978.8	36.1	1	36.1429	995	30	44.6667	1.86111	22.2761	0	1040.03	1	1	2860	9	10	0	0	0	0	1	1	1	0	0	1	0
32	166	67.3	24.423	23	23	0	1	1	0	0	0	0	0	1	0	0	0	0	1.53	(-)	(-)	0	42013.4	33	1	33	2165	30	72.1667	3.00694	30	0	1681.75	1	1	2200	8	10	0	0	0	1	1	0	0	0	0	0	0
34	165	68	24.977	32.2	32.2857	0	1	1	0	0	0	0	0	2	1	0	1	1	3.5	(-)	(-)	0	41958.7	32.5	1	32.7143	300	30	10	0.416667	30	2	65.1167	1	1	1890	8	9	0	0	1	1	1	0	0	0	0	0	0
30	162	57.6	21.9479	34.1	34.1429	0	1	1	0	0	0	0	0	1	.	.	.	.	3	9	50	0	41972.2	36	1	36	11375	120	170.5	7.10417	66.7155	0	306.217	1	1	2490	10	10	0	0	0	0	1	1	1	0	0	1	0
27	163	56.8	21.3783	33.2	33.2857	0	1	1	0	0	0	0	0	1	0	0	0	0	3	irregular	.	0	42012.4	35.5	1	35.7143	1205	30	40.1667	1.67361	30	0	402.267	1	1	2290	10	10	0	0	0	0	1	0	0	0	0	0	0
30	157.6	57.9	23.3113	23.5	23.7143	0	1	1	0	0	0	0	0	1	0	0	0	0	3	2	80	0	42013.6	25.2	0	25.2857	1030	30	34.3333	1.43056	30	1	179	0	0	780	7	8	0	0	0	.	.	5	1	1	1	1	0
29	163	62	23.3355	26.6	26.8571	0	1	1	0	0	0	0	0	0	.	.	.	.	.	3	20	0	2008-04-17 12:00:00	38.6		38.8571	265.833	30	9.66667	0.402778	27.5	0	2004.5	1	0	2740	10	10	0	0	0	0	0	0	0	0	0	0	0
32	153	60.8	25.9729	35	35	0	1	1	0	0	0	0	0	1	.	1	0	1	4.16	4	20	0	2006-07-20 07:52:00	40.3		40.4286	715	60	22	0.916667	32.5	0	910.867	1	0	3250	9	10	0	0	0	0	0	0	0	0	0	0	0
[truncated: 73 more columns]
